# Supplementary material for: Individual Treatment Trials—Do Experts Know and Use This Option to Improve the Treatability of Mucopolysaccharidosis?
Source: Pharmaceuticals (Basel). 2023 Mar 9;16(3):416. doi: 10.3390/ph16030416 (PMC10058611; doi:10.3390/ph16030416)
Supplement: Supplementary file 1 [file pharmaceuticals-16-00416-s001.zip]

Archive with 1 entries (1 files):
- pharmaceuticals-2256547-supplementary.pdf
